# Supplementary material for: Applicability and Suitability of the Embryological–Clinical Classification of Female Genital Malformations: A Systematic Review
Source: J Clin Med. 2024 May 19;13(10):2988. doi: 10.3390/jcm13102988 (PMC11121905; doi:10.3390/jcm13102988)
Supplement: Supplementary file 1 [file jcm-13-02988-s001.zip]

Archive with 1 entries (1 files):
- jcm-2944913-supplementary.pdf
